# Supplementary material for: Identification of candidate long non-coding RNAs and mRNAs associated with heart aging in mice
Source: PeerJ. 2025 Dec 2;13:e20433. doi: 10.7717/peerj.20433 (PMC12679924; doi:10.7717/peerj.20433)
Supplement: Supplemental Information 4 [file peerj-13-20433-s004.xlsx]

## Sheet: Sheet1
Extended Table S3. Top 20 DEG mRNAs Functional Annotation
Gene Symbol	Known Function / Annotation	Potential infammaging related
Iglon5	Immunoglobulin-like cell adhesion molecule; implicated in neurological autoimmunity (IgLON5 syndrome)[1]
Cenpu	Centromere protein U; involved in mitotic progression and chromosome segregation[2]
Cxcl13	Chemokine ligand 13; involved in B-cell chemoattraction and immune response[3]	True[4]
Rspo2	RSPO family member; potentiates Wnt/β-catenin signaling, involved in development and regeneration[5]
Synpr	Synaptoporin; synaptic vesicle membrane protein, involved in neurotransmission[6]
Klk1b16	Kallikrein-related peptidase family; potential role in inflammation or local proteolysis[7]
Timm50	Mitochondrial import inner membrane translocase: involved in mitochondrial protein import[8]
Skint7	Skint family transmembrane protein; involved in T-cell selection in thymus (murine-specific)[9]	True[10]
Klk1b8	Kallikrein-related peptidase; proteolytic enzyme, may be involved in tissue remodeling[11]
Zar1	Zygote arrest 1; maternal-effect gene involved in oocyte/zygote development[12]
Wfdc21	WAP four-disulfide core domain; potential protease inhibitor, immunity-related[13]	True[14]
Tspan32	Tetraspanin 32; cell surface protein involved in hematopoiesis and immune function[15]	True[16]
Nsun7	NOP2/Sun RNA methyltransferase 7; involved in sperm motility 40032361 and RNA modification[17]
Vgll2	Vestigial like family member 2; transcriptional co-factor, involved in muscle differentiation[18]
Mmd2	Monocyte to macrophage differentiation-associated; related to myeloid cell function[19]	True[20]
Slc30a6	Zinc transporter (ZnT6); involved in zinc homeostasis and cellular metal ion transport[21]
Chil3	Chitinase-like protein 3; involved in inflammation and tissue remodeling[22]	True[23]
Mea1	Male-enhanced antigen 1; testis-expressed gene, function unclear
Il3ra	IL-3 receptor alpha chain; cytokine receptor, involved in hematopoiesis[24]	True[25]
Prr32	Proline-rich protein 32; predicted protein, function currently uncharacterized
[1]	Zhang Y-Z H, Ni Y, Gao Y-N, et al. Anti-IgLON5 disease: a novel topic beyond neuroimmunology.[J]. Neural regeneration research, 2023, 18(5): 1017–1022.
[2]	Lou Y, Lu J, Zhang Y, et al. The centromere-associated protein CENPU promotes cell proliferation, migration, and invasiveness in lung adenocarcinoma.[J]. Cancer letters, 2022, 532: 215599.
[3]	Zheng K, Chen M, Xu X, et al. Chemokine CXCL13-CXCR5 signaling in neuroinflammation and pathogenesis of chronic pain and neurological diseases.[J]. Cellular & molecular biology letters, 2024, 29(1): 134.
[4]	Sato Y, Yanagita M. Resident fibroblasts in the kidney: a major driver of fibrosis and inflammation.[J]. Inflammation and regeneration, 2017, 37: 17.
[5]	Guo D, Pan H, Lu X, et al. Rspo2 exacerbates rheumatoid arthritis by targeting aggressive phenotype of fibroblast-like synoviocytes and disrupting chondrocyte homeostasis via Wnt/β-catenin pathway.[J]. Arthritis research & therapy, 2023, 25(1): 217.
[6]	Takagi Y, Aoki T, Takahashi J C, et al. Differential gene expression in relation to the clinical characteristics of human brain arteriovenous malformations.[J]. Neurologia medico-chirurgica, 2014, 54(3): 163–75.
[7]	Palus M, Sohrabi Y, Broman K W, et al. A novel locus on mouse chromosome 7 that influences survival after infection with tick-borne encephalitis virus.[J]. BMC neuroscience, 2018, 19(1): 39.
[8]	Reyes A, Melchionda L, Burlina A, et al. Mutations in TIMM50 compromise cell survival in OxPhos-dependent metabolic conditions.[J]. EMBO molecular medicine, 2018, 10(10).
[9]	Narita T, Nitta T, Nitta S, et al. Mice lacking all of the Skint family genes.[J]. International immunology, 2018, 30(7): 301–309.
[10]	Turchinovich G, Hayday A C. Skint-1 identifies a common molecular mechanism for the development of interferon-γ-secreting versus interleukin-17-secreting γδ T cells.[J]. Immunity, 2011, 35(1): 59–68.
[11]	Chiba Y, Ito M, Ando Y, et al. Altered renin-angiotensin system gene expression in airways of antigen-challenged mice: ACE2 downregulation and unexpected increase in angiotensin 1-7.[J]. Respiratory physiology & neurobiology, 2023, 316: 104137.
[12]	Deutschmeyer V E, Richter A M. The ZAR1 protein in cancer; from epigenetic silencing to functional characterisation and epigenetic therapy of tumour suppressors.[J]. Biochimica et biophysica acta. Reviews on cancer, 2020, 1874(2): 188417.
[13]	Xie Z, Guo Z, Liu J. Whey Acidic Protein/Four-Disulfide Core Domain 21 Regulate Sepsis Pathogenesis in a Mouse Model and a Macrophage Cell Line via the Stat3/Toll-Like Receptor 4 (TLR4) Signaling Pathway.[J]. Medical science monitor : international medical journal of experimental and clinical research, 2018, 24: 4054–4063.
[14]	Fei H, Lu X, Shi Z, et al. Deciphering the preeclampsia-specific immune microenvironment and the role of pro-inflammatory macrophages at the maternal-fetal interface.[J]. eLife, 2025, 13.
[15]	Scuderi G, Mangano K, Petralia M C, et al. Comprehensive Analysis of TSPAN32 Regulatory Networks and Their Role in Immune Cell Biology.[J]. Biomolecules, 2025, 15(1).
[16]	Mangano K, Munoz-Valle J F, Palafox-Sánchez C A, et al. Tetraspanin32 (TSPAN32) is downregulated in rheumatoid arthritis: Evidence from animal models and patients.[J]. Scandinavian journal of immunology, 2024, 100(6): e13410.
[17]	Zhang Q, Bao X, Cui M, et al. Identification and validation of key biomarkers based on RNA methylation genes in sepsis.[J]. Frontiers in immunology, 2023, 14: 1231898.
[18]	Honda M, Inoue R, Nishiyama K, et al. Vgll2 as an integrative regulator of mitochondrial function and contractility specific to skeletal muscle.[J]. Journal of cellular physiology, 2024, 239(12): e31436.
[19]	Ogawa T, Asai Y, Hashimoto M, et al. Cell activation by Porphyromonas gingivalis lipid A molecule through Toll-like receptor 4- and myeloid differentiation factor 88-dependent signaling pathway.[J]. International immunology, 2002, 14(11): 1325–32.
[20]	Fu Y, Liu B, Zhang N, et al. Magnolol inhibits lipopolysaccharide-induced inflammatory response by interfering with TLR4 mediated NF-κB and MAPKs signaling pathways.[J]. Journal of ethnopharmacology, 2013, 145(1): 193–9.
[21]	Hennigar S R, Kelley A M, McClung J P. Metallothionein and Zinc Transporter Expression in Circulating Human Blood Cells as Biomarkers of Zinc Status: a Systematic Review.[J]. Advances in nutrition (Bethesda, Md.), 2016, 7(4): 735–46.
[22]	Liu K, Zhao E, Ilyas G, et al. Impaired macrophage autophagy increases the immune response in obese mice by promoting proinflammatory macrophage polarization.[J]. Autophagy, 2015, 11(2): 271–84.
[23]	Baharom F, Ramirez-Valdez R A, Khalilnezhad A, et al. Systemic vaccination induces CD8+ T cells and remodels the tumor microenvironment.[J]. Cell, 2022, 185(23): 4317-4332.e15.
[24]	Hou Z, Ren Y, Zhang X, et al. EP300-ZNF384 transactivates IL3RA to promote the progression of B-cell acute lymphoblastic leukemia.[J]. Cell communication and signaling : CCS, 2024, 22(1): 211.
[25]	Kiss M G, Mindur J E, Yates A G, et al. Interleukin-3 coordinates glial-peripheral immune crosstalk to incite multiple sclerosis.[J]. Immunity, 2023, 56(7): 1502-1514.e8.
